# Supplementary material for: Genome-wide investigation of SQUAMOSA promoter binding protein-like genes in Liriodendron and functional characterization of LcSPL2
Source: AoB Plants. 2024 Feb 20;16(2):plae008. doi: 10.1093/aobpla/plae008 (PMC10908533; doi:10.1093/aobpla/plae008)
Supplement: plae008_suppl_Supplementary_Material_S2 [file plae008_suppl_supplementary_material_s2.xlsx]

## Sheet: Sheet1
Primer name	Sequence (5′→3′) Description	Description
SPL2-F	AAGTCAGGCACCATCTAGCAA	Full length primer for LcSPL2
SPL2-R	AAGAAAATAATGCCGGGTCCA	Full length primer for LcSPL2
SPL2-F 1300	acgggggacgagctcggtaccAAGTCAGGCACCATCTAGCAA	The primers sequences for plasmid construction
SPL2-R 1300	gtctttgtagtccattctagaAAGAAAATAATGCCGGGTCCA	The primers sequences for plasmid construction
AtSOC1-F	TTGTTGAAGAAAGCCTTTGAGC	qRT-PCR for AtSOC1-F
AtSOC1-R	TTTGGTGCTGACTCGATCC	qRT-PCR for AtSOC1-R
AtFT-F	CAACCCTCACCTCCGAGAATAT	qRT-PCR for AtFT-F
AtFT-R	TGCCAAAGGTTGTTCCAGTTGT	qRT-PCR for AtFT-R
AtAP1-F	AGGGAAAAAATTCTTAGGGCTCAACAG	qRT-PCR for AtAP1-F
AtAP1-R	GCGGCGAAGCAGCCAAGGTTGCAGTTG	qRT-PCR for AtAP1-R
AtFUL-F	TTGCAAGATCACAACAATTCGCTTCTC	qRT-PCR for AtFUL-F
AtFUL-R	GAGAGTTTGGTTCCGTCAACGACGATG	qRT-PCR for AtFUL-R
LcSPL1a-F	TCTTTGATGGGCCTGTGGAT	qRT-PCR for LcSPL1a-F
LcSPL1a-R	CCGGACCGTATCTCAACAGA	qRT-PCR for LcSPL1a-R
LcSPL1b-F	CAGGTGTGCCAATCCCTTCC	qRT-PCR for LcSPL1b-F
LcSPL1b-R	GAACCCTCGCAGATTTGGCA	qRT-PCR for LcSPL1b-R
LcSPL2-F	ACAATGCAAGCATGGGTCAG	qRT-PCR for LcSPL2-F
LcSPL2-R	CACCAGTGCTATGCAAGGTC	qRT-PCR for LcSPL2-R
LcSPL4-F	TGTGTGTCTCAGCCAGCAAC	qRT-PCR for LcSPL4-F
LcSPL4-R	AATGATGGTGCCCGTGGTTC	qRT-PCR for LcSPL4-R
LcSPL5-F	TCGGCAACAGCAGAGAATTG	qRT-PCR for LcSPL5-F
LcSPL5-R	GCTACACTGCTGGCAATACC	qRT-PCR for LcSPL5-R
LcSPL7-F	CACAGAGTGATGTGGAGGGT	qRT-PCR for LcSPL7-F
LcSPL7-R	ACCATACGTGGACAGTGGTT	qRT-PCR for LcSPL7-R
LcSPL8a-F	TCTCCACCACAGATCGCATT	qRT-PCR for LcSPL8a-F
LcSPL8a-R	CATCTTCGTCCCAGATCCGA	qRT-PCR for LcSPL8a-R
LcSPL8b-F	ATGAACGACGGAGGAAACCT	qRT-PCR for LcSPL8b-F
LcSPL8b-R	TGTGCCTGCACCAGTTACTA	qRT-PCR for LcSPL8b-R
LcSPL9-F	GTACTGGGACTGGGAAACCA	qRT-PCR for LcSPL9-F
LcSPL9-R	TTGAAGCTGGAGGGAAGAGG	qRT-PCR for LcSPL9-R
LcSPL10-F	TTCGACGACTCGAAGAGGAG	qRT-PCR for LcSPL10-F
LcSPL10-R	AGAGAGAGCACATCCTGTCG	qRT-PCR for LcSPL10-R
LcSPL11-F	GCTAGCTCTGAGTACTGGCA	qRT-PCR for LcSPL11-F
LcSPL11-R	CCTGGAACTGTCCAGCATTG	qRT-PCR for LcSPL11-R
LcSPL12-F	CTCCAGATTGCCGGAACAA	qRT-PCR for LcSPL12-F
LcSPL12-R	TGACCATGACAACCCTCCTC	qRT-PCR for LcSPL12-R
LcSPL13a-F	TCTGCGAACTCCAGAACCTT	qRT-PCR for LcSPL13a-F
LcSPL13a-R	ATGAACATAGGTGGGTGGCA	qRT-PCR for LcSPL13a-R
LcSPL13b-F	GGAGGAAGCCTCAACCAGAT	qRT-PCR for LcSPL13b-F
LcSPL13b-R	TAATGCAATGGCAGGTCACG	qRT-PCR for LcSPL13b-R
LcSPL14a-F	TGGCAGAGCCTGATAAACCA	qRT-PCR for LcSPL14a-F
LcSPL14a-R	TGGACGGTAAAGCAGACCTT	qRT-PCR for LcSPL14a-R
LcSPL14b-F	GATCGAGGCTAGCACGAGTA	qRT-PCR for LcSPL14b-F
LcSPL14b-R	GCGTAGCCTGCTTGATATGG	qRT-PCR for LcSPL14b-R
LcSPL15-F	CTTCGTCTTCGTCGTCATCG	qRT-PCR for LcSPL15-F
LcSPL15-R	GCACCGCTCAAATCCATCTT	qRT-PCR for LcSPL15-R
Actin2-F	ACTCTCCCGCTATGTATGTCGCC	qRT-PCR for Actin2
Actin2-R	ATTTCCCGCTCTGCTGTTGTGGT	qRT-PCR for Actin2
Actin97-F	TTCCCGTTCAGCAGTGGTCG	qRT-PCR for internal control
Actin97-R	TGGTCGCACAACTGGTATCG	qRT-PCR for internal control
